# Supplementary material for: Genome-Wide Identification and Expression Analysis of Auxin Response Factor (ARF) Gene Family in Panax ginseng Indicates Its Possible Roles in Root Development
Source: Plants (Basel). 2023 Nov 23;12(23):3943. doi: 10.3390/plants12233943 (PMC10708364; doi:10.3390/plants12233943)
Supplement: Supplementary file 1 [file plants-12-03943-s001.zip]

Archive with 7 entries (7 files):
- Figure S1. Details of motifs1-10 of PgARFs.png
- Figure S2. transgenic validation.png
- Table S1. Physicochemical properties of PgARFs.xlsx
- Table S2. PgARF sequences .xlsx
- Table S3. Segmentally duplicated PgARF gene pairs.xlsx
- Table S4. KaKs of PgARF gene pairs.xlsx
- Table S5. DNA base sequences of PgARF14, PgARF42, and PgARF53.xlsx
