# Supplementary material for: Genome-Wide Identification and Expression Analysis of Auxin Response Factor (ARF) Gene Family in Panax ginseng Indicates Its Possible Roles in Root Development
Source: Plants (Basel). 2023 Nov 23;12(23):3943. doi: 10.3390/plants12233943 (PMC10708364; doi:10.3390/plants12233943)
Supplement: Supplementary file 1 [file plants-12-03943-s001.zip › Table S1. Physicochemical properties of PgARFs.xlsx]

## Sheet: Sheet1
Table S1. Physicochemical properties of PgARFs
Gene Name	Gene ID	len-cds(bp)	len-pro(aa)	MW(Da)	pI	Chromosome No.
PgARF1	g11012	2790	929	103819	6.1745	chr19
PgARF2	g12483	1704	567	62941.5	6.30517	chr19
PgARF3	g12800	2076	691	77162.2	6.14466	chr19
PgARF4	g13130	2712	903	100018	5.40643	chr14
PgARF5	g14269	1584	527	58762.8	6.05821	chr14
PgARF6	g20749	1410	469	52284.9	6.60238	chr7
PgARF7	g22808	2130	709	78914.3	5.78265	chr7
PgARF8	g22954	2076	691	77144.2	5.95794	chr3
PgARF9	g23357	1209	402	45179.6	6.28045	chr3
PgARF10	g25240	2526	841	93714.4	5.98596	chr3
PgARF11	g26674	2442	813	90445.2	6.46824	chr3
PgARF12	g29551	2022	673	73644	5.9713	chr18
PgARF13	g3129	2238	745	83945.3	8.65335	chr10
PgARF14	g32346	2502	833	91236.9	5.43497	chr24
PgARF15	g32580	2274	757	82948.5	6.49115	chr24
PgARF16	g33487	2772	923	103627	7.96625	chr15
PgARF17	g35083	2193	730	81508.4	5.85535	chr15
PgARF18	g3610	2130	709	78430.4	7.59604	chr10
PgARF19	g3650	2400	799	89246.3	8.26802	chr10
PgARF20	g36598	2220	739	81440.8	6.4924	chr13
PgARF21	g36808	2499	832	91507	5.47993	chr13
PgARF22	g3818	3033	1010	111699	6.01626	chr10
PgARF23	g41159	2025	674	73685.3	7.24177	chr20
PgARF24	g42348	2244	747	83681.3	6.47148	chr8
PgARF25	g4352	2091	696	76874.7	6.06366	chr10
PgARF26	g48589	1359	452	50779.4	9.3625	chr17
PgARF27	g50051	2043	680	74710.5	5.91906	chr17
PgARF28	g54319	1839	612	68090.5	6.38765	chr16
PgARF29	g55814	2094	697	77711.7	5.84915	chr16
PgARF30	g56290	2373	790	87463.5	6.57249	chr6
PgARF31	g57710	2511	836	93245.9	5.98153	chr6
PgARF32	g58023	1335	444	49732.1	8.71775	chr6
PgARF33	g60486	2271	756	84811.6	8.50791	chr4
PgARF34	g60971	2157	718	79578.8	7.61514	chr4
PgARF35	g61011	2118	705	78784.2	6.77591	chr4
PgARF36	g61194	3081	1026	113684	6.15586	chr4
PgARF37	g61738	2091	696	76945	6.3864	chr4
PgARF38	g64451	2385	794	88290.2	6.00336	chr5
PgARF39	g64476	1257	418	46621.6	7.64276	chr5
PgARF40	g6632	2208	735	81571.5	5.95777	chr12
PgARF41	g6659	1992	663	73203.8	7.96734	chr12
PgARF42	g67104	2682	893	99198.3	5.66124	chr5
PgARF43	g67262	2949	982	109529	6.45477	chr5
PgARF44	g67703	2580	859	95439	6.29545	chr22
PgARF45	g69083	2532	843	94157.6	5.79868	chr22
PgARF46	g69377	4698	1565	173376	6.24009	chr22
PgARF47	g71180	2112	703	76823.9	6.24555	chr2
PgARF48	g71418	1653	550	61010.1	9.40918	chr2
PgARF49	g72847	2043	680	74697.6	5.86512	chr2
PgARF50	g74175	2823	940	103680	5.23194	chr11
PgARF51	g75653	2073	690	76109.1	6.63921	chr11
PgARF52	g9102	2001	666	74838.4	7.03936	chr12
PgARF53	g9254	1092	363	40550.8	8.1699	chr12
