# Supplementary material for: Genome-Wide Identification and Expression Analysis of Auxin Response Factor (ARF) Gene Family in Panax ginseng Indicates Its Possible Roles in Root Development
Source: Plants (Basel). 2023 Nov 23;12(23):3943. doi: 10.3390/plants12233943 (PMC10708364; doi:10.3390/plants12233943)
Supplement: Supplementary file 1 [file plants-12-03943-s001.zip › Table S2. PgARF sequences .xlsx]

## Sheet: Sheet3
Table S2. PgARF sequences
name	gene ID	gene sequence
PgARF1	g11012	ATGGTGGCACATGCTCCCTGTCATACCAGTAATCAAATCGACGGTCACGATCCTCAGGTCGAACTTGGTCGGGTGCCGTATAAAGAGAAAGAGAAGCAGAAGAaaccactttctctctctaccaGCGACAGCGATAGGCCTCTAAAAGCTTCTCTTTCAGCTCAGCCATGGCGGTTTCGCGGCTTTCTGAGCTCGATGAAGGTGAGTGAAGAGGATATTGAGGAGGCCAAGTTGGTTTACTGGAGGAAATATTTAGGGCACACCAACATTTTAATTGTACTTGCTAATGAGGGGTTGGGTCAGCAAGCTCATGAAGGAGAGAAAAAATGTTTGAATTCAGAGTTATGGCATGCCTGTGCTGGTCCCCTCGTGTCCCTACCAATACTTAATAGTCGGGTG…
PgARF2	g12483	ATGGTGCCGGAGGCGTTGTTGAAGGTCGGGGGAAAGAAGGATGGTGGCGAAGAGGGAGTAGCCATGGGAGGAGAGGGCGTCCGCGGCGAAGGAGGGCGACGGAAGGGAGCAAAAATGGCGACCGAACAGCATCTCCGACCGGTGGAGCCGACCATTTGGCGAGCCTGTGCCGGAACTTCCGTACAAATTCCGGCAGTTGGGTCTAGGGTTTACTATTTTCCTCAAGGTCACGCAGAGCAATCGTCTGCGCTTCCATATTTCTCTCGGCAGGTTCATCCTTTCACTATTTGTAGTGTGATGGCTGTCGGCTTCTTTGCTAATCATGAAACTGATGAGGTGTTTGTGAAAATGCTTCTGCTTCCATTCTCTCCTTTGAATGATCACGCGGTAGCCGGACTG…
PgARF3	g12800	ATGGCGAATCGAGGGTCTTTTTCGCAGCCCAATTTCGGAGCTGAAGGTAATAATGGTGGAAAGGAAGATCTGTATATGGAGCTTTGGAAGGCATGTGCGGGTCCACTGGTAGATGTTCCAACTACTGGAGAGAGAGTTTTCTATTTTCCACAGGGACACATGGAACAATTGGAGGCTTCAACAAATCAAGAACTGAACCAGAGAATTCCACTCTTCAACCTTCCATCAAAAATCCTTTGTCGTGTTCTGCACATTCAGCTGCTGGCTGAACAAGACACAGATGAGGTTTATGCACAAATTACTTTACAGCCAGACCCTGATCAAACTGAGCCAAGGAGTCCTGATTCATGCCATATTGAGCCTCCGAGGCCAACTGTGCACTCGTTTTGCAAAGTTTTG…
PgARF4	g13130	ATGGGGCACAACACTTTGCTTGAGGAGATAAAATTATTGAAAGAAATGCAGGATCATTCTGGGGTTATAAAGACAATAAGTTCCGAGCTATGGCATGCGTGCGCCGGGCCGCTGGTGTCCCTGCCTCAGGTCGGAAGCCTTGTGTATTACTTCCCACAAGGACATAGCGAACAgGTGGCAGTTTCCACAAACAGAACAGCAACTTCACAAATCCCGAATTATCCAAATCTACCATCCCAGTTATTGTGCCAAGTTCACAATGTTACACTTCATGCAGACAAAGATACAGATGAGATCTATGCCCAAATGAGCCTTCAACCTGTGAACTCTGAAAAAGATGTCTTCCCAATTCCAGATTTTGGTCTAAAGACCAGTAAACATCCAAGTGAATTCTTCTGC…
PgARF5	g14269	ATGATTACTTTTATGGATCCAAGAGACAAATTGAAGGAAACTGAGAAATGCTTAGATTCTCAGTTATGGCATGCGTGTGCCGGCAGTATGGTGCAAATGCCGCCGGTGAATTCTAAGGTCTTTTACTTCCCTCAGGGGCATTCCGAGCATGCCTGCGGTAATGTTGAGTTCATGAATTCCCCTAGGTTTCCGGCATATATTGCCGGTAGAGTTTCCACTATTAAATTTATGGCAGATCCGGAGACCGATGAGGTTTACGCTAAAATTAGGGTGGTTCCTATTAGTGGTAATGAGGAGGTTacttttgatgatgatgatggaatTACGGGAATTAATGGATCCAATGCACAAGATAAACCCACTTCATTTGCAAAGACATTGACACAATCGGATGCCAAT…
PgARF6	g20749	ATGACCAGACGGCGATCGGAATTAGTGCTTTCAGGTGGCCCTGATTCGGCCCTTCGTTTACGAGGAGAGAATTTCATTCCGAATTTCAAGCTTGAAGAAAAGGAGGGATTCGAGGATATTATCCATTGCGGTGGTATTATCATGGCACACATTGCTGCTGCTAATCATTTTTCTGGAGAGGCGCGCTCAGGAGCATCAAGTGATGCTTTATTCAAGGAACTGTGGCATGCCTGTGCTGGACCCCTTGTCACTGTTCCTCATGAAGGAGAACGAGTTTATTACTTCCCGCAAGGTCATATGGAACAGCTTGAAGCATGTGCACATCAGGGCTCAGACCAGCAGCTTCCTTTGTTCAACTTACCGGCGAAAATACTCTGCAAAGTGATGAATGTTCAGCTT…
PgARF7	g22808	ATGGGATTGTGTGAGCTTGGTTTTGCCTGGCTTTTAATGGCGCATTCGGATGCTATTAGAGCCTCATCAGCTTCCCACACAGGCTTGAAAAGCGATGATCTTTATACAGAGCTATGGAGGGCATGTGCAGGCCCTTTGGTTGATGTTCCTCGTACAGGAGAGAGAGTATTCTACTTCCCTCAGGGTCACATGGAACAATTGGAAGCATCAACAAATCAGGAACTGAATCAACAAATTCCACAGTTTAATCTTCCTTCCAAGATCCTTTGTCGCGTCCTTCATATTCAATTACTGGCAGAACCAGATACAGATGAAGTTTATGCGCAAATTACTTTATACCCAGAAGTAGAGCAAACTGAACCAACAACTCCTGATCCCTGTCCTCCTGATCCGCCAAAG…
PgARF8	g22954	ATGGCGAATCGAGGGTCTTTTTCGCAGCCCAATTTCGGAGCTGAAGGTAATAATGGTGGAAAGGAAGATCTGTATATGGAGCTTTGGAAGGCATGTGCGGGTCCACTGGTAGATGTTCCAACTACTGGAGAGAGAGTTTTCTATTTTCCACAGGGACACATGGAACAATTGGAGGCTTCAACAAATCAAGAACTGAACCAGAGAATTCCACTCTTCAACCTTCCATCAAAAATCCTTTGTCGTGTGCTGCACATTCAGCTGCTGGCTGAACAAGACACAGATGAGGTTTATGCACAAATTACTTTACAGCCAGACCCTGATCAAACTGAGCCAAGGAGTCCTGATTCATGCCATATTGAGCCTCCGAGGCCAACCGTGCACTCGTTTTGCAAAGTTTTG…
PgARF9	g23357	ATGGCGACCGAACAGCAGCTCCGACCGGTGGAGCCGACCATTTGGCGAGCCTGTGCCGGAACTTCCGTACAAATTCCGGCAGTTGGGTCTAGGGTTTACTATTTTCCTCAAGGTCACGCAGAGCAATCGTCTGCGCTTCCATATTTCTCTCGGCAGGTTCATCCTTTCACTATTTGTAGTGTAATGGCTGTCGGCTTCTTTGCTAATCATGAAACTGATGAGGTGTTTGTGAAAATGCATCTGCTTCCATTCTCTCCTTTGAATGATCACGCGGTAGCCGGACTGGACGAGAAGGTTGATGATGACAATGAGAATGACATAGTCTCGTTCGCAAAGATTTTGACCCCATCGGACGCAAACAATGGGGGAGGGTTCTCTGTGCCAAGGTTTTGTGCTGAC…
PgARF10	g25240	ATGAAGCTTTCAACATCAGGGTTGGGTCAGCAAGCTCATGAAGGAGAGAAAAAATGTTTGAATTCAGAGTTATGGCATGCCTGTGCTGGTCCCCTCGTGTCCCTACCAACACTTAATAGTCGGGTGGTTTACTTTCCTCAGGGTCACAGTGAGCAGGTTGCTGCCACGACTAATAAAGAAATTGATGCTCACATCCCCAATTACCCGAGTTTACCCGCCCAGTTGGTCTGCCAGCTCCACAATGTCACAATGCATGCAGATGTTGAAACAGATGAAGTATATGCTCAAATGACGTTGCAGCCCTTGACACCGCAAGAGCAAAAAGATACATATCTTCCAGTTGAGCTGGGAATTCCGAGCAGACAGCCAACAAATTATTTTTGCAAGACACTAACAGCT…
PgARF11	g26674	ATGGCTTCTTCCGAGGTGTCGAGTAAAGGAATAACTCCTCGGGGAGAGAGTTTCTCCTCGGCTTATAGTGATCAAAACGACGGCATAGGAGGTTCTACAACTGTTCTGGCGGCTTCCGGCGGAGGAATTGTTGATGCGGATGCAGCGCTTTACACAGAGTTATGGCGGGCTTGTGCTGGTCCGCTCGTGAGTGTGCCTCGTGAAGGCGATCTTGTGTATTATTTTCCTCAAGGCCACATTGAACAGGTGGAGGCCTCCACTAATCAGGTGGCGGAACAGCAGATGCCAGTGTATAATCTTCCATCTAAGATATTATGCCGTGTTTTTAATGTTCACTTGAAGGCTGAGCCAGACACAGATGAGGTGTTTGCACAAGTGACTTTGATGCCTGAACCAAAT…
PgARF12	g29551	ATGGATTCAAAAGACAAGTTGAAAGAAACTGAGAAATGCTTAGATTCTCAGTTATGGCATGCCTGTGCCGGCACTATGGTGCAAATGCCGCCTGTGAATTCTAAGGTCTTTTACTTCCCTCAGGGCCATTCCGAGCATGCCTGCGGTAATGTTGACTTCTTGAATTCCCCTAGGGTTCTGGCATATATTGCTTGTAGAGTTTCCTCTATTAGATTCATGGCAGATCCCGAGACCGATGAGGTTTATGCTAAAATTAGATTGGTTCCTATCAGCGATAATGAGGTTAATTTTGGGGATGATGGAATTGCGGGAATTCATGGATCTGATGCACAAGATAAACCCACTTCGTTTGCAAAGACATTGACACAATCGGATGCCAATAATGATGTTCATGGTGAA…
PgARF13	g3129	ATGGGTTCTGGGTATATAGGTGAAAAGAAGGACCTGGAACAGGTTGATGCTCAGACaggcagaggaagaagaagaaatgatCCCCAATCCGGAGACAATAATAACAAAGTGGGGTTTTCTTCAAAGAGCTCTAAAGTAGAGATAAGAGATGTAACCATTGAGTCTGATGTGGGTGGGGACATTAATTTATATAGTCAACTGTGGCATGCCTGTGCTGGCCCACTCGTGAACATTTCTCGCACTGGGGATAAAGTTTACTACTTTCCTCAAGGACACGTTGAACAGGTTGTGACATACATGAACCAGGATGATAACTCGGAAATGCCGGTCTACAAAATACCTTGTAAAATTCTCTGCAAGGTTGTTAATGTTGTTCTAAAgGCTGAAGCTAAAACTGAT…
PgARF14	g32346	ATGGTGTTTTTGGGTGCAAAGGAAGTGAAAGAAGAATCTCTTGAGCACTTTTGGGTACCTAGTGAATCTGCAGAGATGAGGCTTTCTTCTGTGGGTTTCAATCAGCAGCCACCTGACGGGGAAAAGGGATGTCTAAATTCTGAACTTTGGCATGCATGCGCTGGTCCTCTTGTTTCTCTTCCTGCTGTTGGTAGCCGTGTGGTGTATTTTCCTCAGGGTCATAGCGAGCAGGTTGCTGCATCAACAAACAAAGAAGTGGATGCTCATTTCCCCAACTACCCAAGCTTACCTCCACAGCTCATCTGTCAGCTTCACAATCTGACCATGCATGCTGATGTTGAGACAGATGAGGTTTATGCTCAGATGACTCTGCAACCACTAAACCCACAAGAGCAAAAG…
PgARF15	g32580	ATGATGACAATTAATTTAACAGCAAGAAGCATTGGAAACTCTAGCAATATAGCTGTTACCACTGGCAGCGCTCTTCTTTGCAGCAGCAGCTGCTGCATTTTGCAGGGTTTTCAGATGATGTGTGGGTTAATTGATCTCAACACCTTCAACGAAGACGACGAGGAGACGACGCCGTCTTCCTTCGATTCGCCTACGTCTTCGTCGTCTTCTGCTTCGGCTCCAGCTCCGGCTCCGGCTATTTTGGCTGCATCGTCGCCGGCGGTGTGTTTGGAGCTATGGCACGCCTGTGCTGGACCACTGATTTCGTTGCCGAAGAAAGGGAGCGCGGTCGTTTACTTGCCGCAGGGTCACTTGGAATATGTCTCTGATTTTCCGGCCGTCGCCTCTGATCTTCCTCCT…
PgARF16	g33487	ATGGCGCATGTTGATGCTAACAGAGCCTCATCAATTTCACAGACAGGTTTGGAAAGCAATGATCTTTATACAGAGTTATGGAGGGCATGTGCAGGGCCTTTGGTTGATGTTCCTCGTAGAGGAGAGAGAGTATTCTACTTCCCTCAGGGTCACATGGAACAATTAGAGGCATCAACAAATCAAGAACTGGATCCACAAATTCCCCTGTTTAATCTTCCTTCCAAGATCCTTTGTCGCGTTCTTCATATTCAATTACTGgCAGAACCAGATACGGATGAAGTTTATACACAAATTACCTTACACCCAGAAGTAGAGCAAATTGAGCCTACCACTCCTGATCCCAGTCCTACTGATCCGCCGAAGCGGCTTATACACTCATTTTGTAAGATTTTAACTGCA…
PgARF17	g35083	ATGCGCGTGGACACGGGATGGGAAACTTGTAGCCATATCAGGGCTCTACCCGGCCCCTCCCCTATGCGCACTGCCATTCTTCCAAGGCCTTGTTTGGGTCGCCAACAAAACAAGCCATCTTCTACATTCATTATCTTCCCAGTTATATTTCTGGAGGGCGGTGTTATCATGGCACACATAGCTGCAAATCATTTATCTGGAGAGGCTCGCTCAGGAGCCTCAAGTGATGCTTTGTTCAAGGAACTCTGGCATGCCTGTGCTGGACCCCTTGTCACCGTTCCCCGTGAAGGAGAACGAGTGTATTACTTCCCGCAAGGTCATATGGAACAGCTTGAAGCATCAACACATCAGGGCTCAGACCAGCAGCTTCCTTTGTTCAACTTACCAGCTAAAATACTC…
PgARF18	g3610	ATGAAAGAAGTTGAGAAGAGCTTGGACTCTCAATTATGGCACGCCTGTGCTGGTGGCATGGTTCAAATGCCTCCTGTGAATTCGAAGGTCTTTTATTTTCCTCAAGGGCATGCCGAGCACACCCTTGCTCACGTTGATTTTGGGGTGCTGCCTAGGATTCCGGCTTTAATCCTTTGTAAGGTTGTTGCTATTAAGTTCATGGCAGACCCTGAAACTGATGAAGTTTATGCCACAATTAGGTTGATTCCAGTTGGAAACAATGAGATTGATTATGATGAGAATGATGGGGTTTTGGAGAGTAATGGGTCTGAATCCCAAGAAAAGTCCAGTTCCTTTGCAAAAACGTTGACCCAGTCTGATGCTAATAATGGTGGAGGTTTTTCGGTTCCTCGGTATTGT…
PgARF19	g3650	ATGTCTGTTGCTTCTGCTTTCTCTTCTCAGAACTGCAAATGGGTGAGTGAGGTGGAGAGAGCTGCAGGGTGTAATGGGGACTGTAACAAGAAGGGAGATGGGTGTGTTGTGTACTGTTTGTCCTCTTCAACTTCATCTTGCTCTTCCAATATTTCCTCTCCAATGGCAGCTGTTTCTTCTTCAATTTACAAGGAGCTTTGGCATGCTTATGCTGGCCCTCTCACCAGTTTGCCCAAGAAAGGGAATGTAGTAGTTTATTTCCCACAAGGTCACTTGGAACAAGCTGCCTCTGCCTCTCCTTTCCCACACATTGAAGTGCCCTATGTTGATCTCAGGCCCCAAATCTTTTGCAGGATTATGGATGTTCAGCTATTGGCTAATAAAGAAAACGATGAGGTC…
PgARF20	g36598	ATGATGTGTGGGTTAATTGATCTCAACACCTTCAACGAAGACGACGAGGAGACGACTCCGTCTTCCTTCGATTCGCCTACGTCTTCCTCGTCTTCTGCTTCAGCTCCGGCTAATTTGGCTGCATCGTCCCCGGCGGTGTGTTTGGAGCTATGGCACGCCTGTGCTGGACCACTGATTTCCTTGCCGAAGAAAGGGAGCGCGGTGGTTTACTTGCCGCAGGGTCACTTGGAATATGTCTCTGATTTTCCGGCCGTCGCCTCTGATCTTCCTCCTCACGTCTTTTGTCGCGTTGTTGATGTCAAGCTTCATgcAGAGGCTGCTACAGATGAGGTTTATGCACAAGTCTCTTTAATTCCAGACTCCCAGATTGAGCAGAAATGGAGGGAAGGGAAAACTGAA…
PgARF21	g36808	ATGGTGTTTTTGGGTGCAAAGGAAGTGAAAGAAGAATCTCTTGAGCACTTTTGGGTACCTAGTGAATCTGCAGAGATGAGGCTTTCTTCTGTGGGTTTCAATCAGCAGCCACCTGAAGGGGAACAGAGATGTCTAAATTCTGAACTTTGGCATGCATGCGCTGGTCCTCTTGTTTCTCTTCCTGCTGTTGGTAGCCGTGTGGTGTATTTTCCTCAGGGTCATAGCGAGCAGGTTGCTGCATCAACAAACAAAGAAGTGGATGCTCATTTCCCCAACTACCCAAGCTTACCTCCACAGCTCATCTGTCAGCTTCACAATCTGACCATGCATGCTGATGTTGAGACAGATGAGGTTTATGCTCAGATGACTCTGCAACCGCTAAACCCAGAAGAGCAAAAG…
PgARF22	g3818	ATGAAAGCTCCTTCATCCAATGGTTATCTTCCCAATTCATTAGAAGGAGAAAGGAAAGCGATTAATTCAGAATTATGGCATGCATGTGCTGGGCCACTGGTTTCTTTGCCTCCTGTTGGAAGTCTCGTAGTGTACTTTCCTCAAGGCCATAGTGAGCAAGTTGCGGCATCAATGCAAAAGGAGACTGATGGAATACCAAGTTATCCTAACCTTCCTTCCAAGTTGGTCTGCATGCTTCATAACGTCACATTACATGCTGATGCAGAAACTGACGAGGTCTATGCACAGATGACTCTTCAACCCGTAAGCAAATATGACCAGGAAGCATTACTTGTGTCTGATCTGGGACTCAAGCAAAACAGGCAACCGGCTGAGTTCTTCTGCAAAACTCTTACAGCT…
PgARF23	g41159	ATGATAACTTTTATGGATTCAAAAGACAAGTTGAAAGAAACTGAGAAATGCTTAGATTCTAAGTTATGGCATGCCTGTGCCGGCAGTATGGTGCAAATGCCGCCTGTGAATTCTAAGGTCTTTTACTTCCCTCAGGGCCATTCCGAGCATGCCTGTGGTAATGTTGACTTCTTGAATTCCCCTAGGGTTCCGGCATACATTGCTTGTAGAGTTTCCTCTATTAGATTCATGGCAGATCCGGAGACCGATGAGGTTTATGCTAAAATTAGATTGGTTCCTATCAGCGATAATGAGGTTAATTTTGAGGATGATGGAATTGCGGGAATTCATGGATCTGATGCACAAGATAAACCCACTTCGTTTGCAAAGACATTGACACAATCGGATGCCAATAATGGT…
PgARF24	g42348	ATGCCTTGGGCTAAGAGGACTGGTTTTCATTCTAGTTTCTCTGGAGAAACTGGGGTTAGTGTGAGTGAAAAGAATGACAGTGATGGGTTTGATTTGGAGAAGGGTATGGAGAAAAATGGGTCAATGTCGCCCAAGATTGAGATTGATCCGGTTCTGGGGAGAGCTAGGAATAGAGGGATTGAAATTGAACCGGGATGCATATGCGAAAATGTAACAGCTCCGCATGCGCCGTCAACCGGACGTTTGAAAGCGGTTTTGGGATTTGGTAACGTGGATTCAGGTTTGGAAAGCAATGATCTTTATACAGAGTTATGGAGGGCATGTGCAGGGCCTTTGGTTGATGTTCCTCGTAGAGGAGAGAGAGTATTCTACTTCCCTCAGGGTCACATGGAACAATTA…
PgARF25	g4352	ATGATTACTGTAATGGATAGTATGAACAGACCATTGAATCAAGTGGAGAAATGCTTGGACTCTCAATTATGGCATGCCTGTGCTGGTGGTATGGTCCAAATTCCACTGGTTAACTCTAAGGTCTTTTATTTCCCTCAGGGCTACACTGAACACGCCCATGGGAGTGTTGATTTTGGGAATTTCCCTAGAGTTCCTGCACTGATACTTTGTAGAGTATCGGCCGTTAAGTTCATGGCGGATACTGAGACTGATGAGGTTTATGCGAAATTAAGGTTGGTGCCGATGAGAGGTAATGATTGTGACTTTGATGATGATAACGGGTTGTTGGGGTTTAATAAGAATGAGGATCAAGAAAAACCCTCTTCATTTGCAAAGACTTTGACACAGTCTGATGCCAAT…
PgARF26	g48589	ATGAGGCCATCTTCTGTGGGTTTCAATCAGCAGTCGCCTGAAGGGGAAAAGAGATGTTTAAATTCTGAACTTTGGCATGCGTGTGCCGGTCCTCTTGTTTCCCTTCCTGCTGTTGGAAGTCGCGTGGTGTATTTTCCTCAGGGTCACAGCGAGCAGGTTTCTGCATCAACAAACAAAGAAGTGGATGCTCATTTCCCTAATTACCCAAGCTTACCTCCACAACTCATATGTCAGCTTCACAATCTAACCATGCATGCTGATGCAGAGACAGACGAGGTTTATGCTCAGATGACTTTGCAACCGCTAAACCCACAAGAACAAAAGGAGGCATTTCTTCCGGCGGACTTGGGTGCGGCCAGCAAACAGCCAACTAATTATTTCTGTAAAACATTGACGGCG…
PgARF27	g50051	ATGAGCAAACCCTTGAATGAAGTAGAGAAATGCTTGGATTCACAGTTATGGCATGCCTGCGCCGGCGGTATGGTCCAAATGCCGCCGGTGAATTCTAAAGTCTTTTATTTCTCTCAGGGCCATGCTGAACATGCCCAAGGGAATGTTGATTTTGGGAACTTTGCTAGAGTTCCTGCACTTATACTTTGTAGGGTATTCGCCATTAAGTTCATGGCTGATACTGAGAACGATGAGGTTTATTCGAAAATAAGGTTGGTGCCATTGAGAAGCAGCGATTGTGAGTTTGATGATGATAATGGGTTGTTAGGATTTGATAAGAATGAGGATCAAGAAAAAACTGCTTCCTTTGCGAAGACATTGACACAATCTGATGCCAATAATGGTGGAGGTTTTTCGGTA…
PgARF28	g54319	ATGGCACACATTGCTGCTGCTAATCATTTTTCTGGAGAGGCGCGCTCAGGAGCATCAAGTGATGCTTTATTCAAGGAACTGTGGCATGCCTGTGCTGGACCCCTTGTCACTGTTCCTCGTGAAGGAGAACGAGTTTATTACTTCCCGCAAGGTCATATGGAACAGCTTGAAGCATCGACACATCAGGGCTCAGACCAGCAGCTTCCTTTGTTCAACTTACCGGCGAAAATACTCTGCAAAGTGATGAATGTTCAGCTTCGAGCTGAACAAGAAACAGATGAAGTTTACGCGCAGATAACTTTGCTGCCTGAACCTGATCAAGGTGAGGTTGGAAGCCCAGATCCTCCGCTACCAGAACCTCCAAAGTGCACTGTCCATTCATTTTGCAAGACGCTGACT…
PgARF29	g55814	ATGGCGCATTCGGATGCTATTAGAGCCTCATCAGCTTCCCACACAGGCTTGAAAAGCGATGATCTTTATACAGAGCTATGGAGGGCATGTGCAGGCCCTTTGGTTGATGTTCCTCGTACAGGAGAGAGAGTATTCTACTTCCCTCAGGGTCACATGGAACAATTGGAAGCATCAACAAATCAGGAACTGAATCAACAAATTCCACAGTTCAATCTTCCTTCCAAGATCCTTTGTCGCGTCCTTCATATTCAATTACTGGCAGAACCAGATACAGATGAAGTTTATGCGCAAATTACTTTATACCCAGAAGTAGAGCAAACTGAACCAACAACTCCTGATCCCTGTCCTCCTGATCCGCCAAAGTGGCCTATTCACTCATTTTGCAAGATTTTAACAGCA…
PgARF30	g56290	ATGGCTACTTCCGAGATGTCGAGTAAAGGAAACACTCCTCGAGGAGAGGGCTTCTCTTCGGGTTACAGTGATCGAAACGACGACGTGGGAGGTTCTAACACTGTTTCGGCTGCTTCAGGCGGAGCTAAAGTTGATGCGGAAACAGCTCTTTACACGGAGTTATGGCGAGCTTGTGCTGGTCCGCTAGTGAGTGTGCCTCGTGAACGCGAGCTTGTGTATTATTTTCCTCAGGGCCACATTGAACAGGTGGAGGCATCTACTAATCAGGTGGCAGAACAGCAGATGCCGGTGTATAATCTTCCATCCAAGATTCTGTGCCGTGTTGCTAATGTCCGCTTGCAGGCTGAGCCGGACACAGATGAGGTATTTGCACAAGTAACTTTGATGCCCGAACCAAAC…
PgARF31	g57710	ATGAAGCTTTCAACATCAGGATTGGGTCAGCAGGCTCATGAAGGAGAGAAGAAATGTTTGAATTCAGAGTTATGGCATGCCTGTGCTGGTCCCCTCGTGTCCCTACCAACACTTGGTAGTCGTGTGGTTTACTTCCCTCAGGGCCACAGTGAGCAGGTTGTTGCCACAACTAATAAAGAAGTTGATGCTCACATTCCCAATTACCCAAGCCTGCCTGCACAGTTGATCTGCCAACTCCACAATATCACAATGCATGCAGATGTTGAAACGGATGAAGTATATGCTCAAATGACATTGCAGCCTTTGACACCGCAAGAGCAAAAGGATACATATCTTCCTGTTGAGCTGGGGATTCCGAGCAGGCAGCCAACAAACTATTTTTGCAAGACACTAACAGCT…
PgARF32	g58023	ATGGCCACCGACCAGCAGCTCCGACCGGTTGAGCCCTCCATTTGGCGAGCCTGTGCTGGCTCCTCCGTACAAATCCCGACCGTTGGCTCTAGGGTTTGCTATTTCCCTCAAGGCCACGCTGAGCAATCGTCCTCCCCTCGTTTTTCTCCTCTCGTCAAGTCCCGCTCCTTCACTCTCTGCCGAGTTTTGGCCGTCAATTTACTTGCCAGTCCGGAGACAGACGAGGTTTTTGCTAAGATCCAGCTTGTTCTGGTGTTTTCCCAACTTGATCGTCCGGTGGCTGGACGGAAGGATGATGAGGAGAAGGAAATTGTGTCGTTTGCGAAGGTTTTGACTCCGTCGGACGCGAATAATGGTGGAGGGTTCTCGGTGCCGAGGTATTGTGCCGACTTGATTTTC…
PgARF33	g60486	ATGGGTTCTGGGTATATAGGTGAAGAGAAGGACCTGGAACAGGTTGATGCTCAGACAGCCAGAGGAAGAAGGAGAAATGATCCCCAATCCGGAGACAATAATAACAAAGTGGGGTTTTCTTCAAAGAGCTCTAAAGTAGAGATAAGAGATGTAACCATTGAGTCTGATGTGGGTGGGGACATTAATTTATATAGTCAACTGTGGCATGCCTGTGCTGGCCCCCTCGTGAACGTTTCTCGCACTGGGGATAAAGTTTACTACTTTCCTCAAGGACACGTTGAACAGGTTGTGACATACATGAACCAGGATGATAACGCGGAAATGCCCGTCTACAAAATACCTTGTAAAATTCTCTGCAAGGTTGTTAATGTTGATCTAAAgGCTGAAGCTAAAACTGAT…
PgARF34	g60971	ATGAAAGAAGTTGAGAAGAGCTTGGACTCTCAATTATGGCACGCCTGTGCTGGTGGCATGGTTCAAATGCCTCCTGTGAATTCGAAGGTCTTTTATTTTCCTCAAGGGCATGCCGAGCACACCCTTGCTCACGTTGATTTTGGGGTGTTGCCTAGGATTCCGGCTTTAATCCTTTGTAAGGTTGTTGCTATTAAGTTCATGGCAGACCCTGAAACTGATGAAGTTTATGCCACAATTAGGTTGATTCCAGTTGGAAACAATGAGATTGATTATGATGAGAATGATGGGGTTTTGGAGAGTAATGGGTCTGAATTCCCAGAAAAGTCCAGTTCCTTTGCAAAAACGTTAACCCAGTCTGATGCTAATAATGGTGGAGGTTTTTCGGTTCCTCGGTATTGT…
PgARF35	g61011	ATGTCTGTTGCTTCTGCTTCCTCTTCTCAGAACTGCAAATGGGCTGTTTCTTCTTCAATTTACAAGGAGCTTTGGCATGCTTATGCTGGCCCTCTCACCACTTTGCCCAAGAAAGGGAATGTAGTAGTTTATTTCCCACAAGGTCACTTGGAACAAGCTGCCTCTGCCTCTCCTTTCCCACGCATTGAAGTGCCCTATGTTGATCTCAGGCCCCAAATCTTTTGCACGATTATGGATGTTCAGCTATTGGCTAATAAAGAAAACGATGAGGTCTATACGCAGCTGACTCTACTTCCTGTGCCAGAGTTACTGGACATAAATTTAGAAGGAAAACAGAATGAAGGTCTTGTAGTGGATGAGGAGGAGGGTGGTGTCACACCCACAAAATCAACCCCTCAA…
PgARF36	g61194	ATGAAAGCTCCTTCATCCAATGGTTATCTTCCCAATTCATTAGAAGGAGAAAGGAAAGCGATTAATTCAGAATTATGGCATGCATGTGCTGGGCCACTGGTTTCTTTGCCTCCTGTTGGAAGTCTCGTAGTGTACTTTCCTCAAGGCCATAGTGAGCAAGTTGCGGCATCAATGCAAAAGGAGACTGATGGAATACCAAGTTATCCTAACCTTCCTTCCAAGTTGGTCTGCATGCTTCATAACGTCACATTACATGCTGATGCAGAAACTGACGAGGTCTATGCACAGATGACTCTTCAACCCGTAAGCAAATATGACCAGGAAGCATTACTTGTGTCTGATCTGGGACTCAAGCAAAACAGGCAACCGGCTGAGTTCTTCTGCAAAACTCTTACAGCT…
PgARF37	g61738	ATGATTACTGTAATGGATAGTATGAACAGACCATTGAATCAAGTGGAGAAATGCTTGGACTCTCAATTATGGCATGCCTGTGCTGGTGGTATGGTCCAAATGCCACCGGTTAACTCTAAGGTCTTTTATTTCCCTCAGGGCTACACTGAACACGCCCATGGGAGTGTTGATTTTGGGAATTTCCCTAGAGTTCCTGCACTTATACTTTGTAGAGTATCGGCCATTAAGTTCATGGCAGATACTGAGACTGATGAGGTTTATGCGAAATTAAGGTTGGTGCCCATGAGAGGTAatgattgtaactttgatgatgatgataaCGGGTTGTTGGGGTTTAATAAGAATGAGGATCAAGAAAAACCCTCTTCATTTGCAAAGACATTGACACAGTCTGATGCC…
PgARF38	g64451	ATGGAAATTGATCTGAACCATGTAGTGAGTGAGGTGGAGACAGCTGCAGGCTGTAATGGGGACTGTAACAAAAAGGGTGATGGCTGTTTGTCCTCTTCAATTTCATCTTGTTCCTCCACTATCTCCTCTCCAATGGCTGCTGCAGCTTCTTCTTCAACTTACATGGAACTTTGGCATGCTTGTGCTGGCCCTCTCACCACTCTGCCCAAGAAAGGGAATGTAGTTGTCTATTTCCCACAAGGTCACTTGGAACAGGCTGCCTCTGCATCTCCTTTTCAACACATTGAACTACCCAATTTTGATCTCAGCCCCCAGATCTTTTGCAAGATAATGGATGTTCAGCTATTGGCTAATAAAGCAAATGATGAGGTCTATACAAAGCTTACTCTACTCCCTATG…
PgARF39	g64476	ATGAAAGAGGTTGATAAGAGTTTGGACTCTCAATTATGGCATGCCTGTGCTGGTGGCATGGTTCAAATGCCTACTGTGAATGCAAGGGTCTTTTATTTCCCTCAAGGTCATGCTGAGCACACCCTTGCACACGTTGATTTTGGAGTGTTGTCTAGGATTCCGGCGTTAATCCTTTGTAGGGTTGCTGCTATTAAATTCATGGCAGACATTGAAACTGATGAGGTTTATGCCACAATTATGTTTATTCCTATCGAAAACAATGAGAGTGATTATAATGAGACTGATGGGGTTTTGGGGACAGATGGGTCTGAATCCCATAAAAAACCCAATTCATTTGCAAAAACATTGACTCAGTCAGATGCTAATAATGGTGGAGGTTTTTCTGTTCCTCGGTACTGT…
PgARF40	g6632	ATGGAAATTGATCTGAACCATGTAGTGAGTGAGGTGGAGACAGCTGCAGGCTGTAATGGGGACTGTAACAAAAAGGGTGATGGCTGTTTGTCCTCTTCAATTTCATCTTGTTCCTCCACTATCTCCTCTCCAATGGCTGCTGCAGCTTCTTCTTCAACTTACATGGAACTTTGGCATGCTTGTGCTGGCCCTCTCACCACTCTGCCCAAGAAAGGGAATGTAGTTGTCTATTTCCCACAAGGTCACTTGGAACAGGCTGCCTCTGCATCTCCTTTTCAACACATTGAACTACCCAATTTTAATCTCAGCCCCCAGATCTTTTGCAAGATAATGGATGTTCAGCTATTGGCTAATAAAGCAAATGATGAGGTCTATACAAAGCTTACTCTACTCCCTATG…
PgARF41	g6659	atGAAAGAGGTTGATAAGAGTTTGGACTCTCAATTATGGCATGCCTGTGCTGGTGGCATGGTTCAAATGCCTCCTGTGAATGCAAGGGTCTTTTATTTCCCTCAAGGCCATGCTGAGCACTCCCTTGCACACGTTGATTTTGGAGTGTTGTCTAGGATTCCGGCCTTAATCCTTTGTAGGGTTGCTGCTATTAAATTCATGGCAGACATTGAAACTGATGAGGTTTATGCCACAATTAGGTTGATTCCTATCGAAAACAATGAGAGTGATTATACTGAGACTGATGGGTCTGAATCCCCTAAAAAACCCAATTCATTTGCAAAAACATTGACTCAGTCAGATGCTAATAATGGTGGAGGTTTTTCTGTTCCTCGGTACTGTGCAGAGACCATCTTTCCT…
PgARF42	g67104	ATGGGTCATGTTGAAGAGAAGCTTAAGCCAGCTCGGCCGATCAATGGGACAAATACTCTGCTTGAGGAGATGAAAATATTGAAAGAAATGCAGGATATTTCTGGCGTTAAGAAGCCAATAAATTCCATGCTATGGCACGCATGTGCCGGCCCGCTGGTGAACTTGCCTCAGGTCGGAAGCCTTGTGTATTATTTTCCACAAGGGCACAGTGAACAGGTGGCTGTTTCCACAAATAGAACAGCAACTTCACAAATTCCGAACTATCCAAATCTACCATCACAGTTATTGTGCCAAGTTCATAACGTTACACTACAtGCTGACAAGGATACAGATGAGATCTATGCCCAAATGAGCCTTCAACCTGTGAACTCTGAAAAAGACGTCTTCCCTATTCCAGAT…
PgARF43	g67262	ATGTCACATTGCGCTGACCCTGAGACGGATGAAGTGTATGCTCAGTTGACACTCCAACCTGTTCCTTGGTTCGACAAGGATTCGCTATTAATATCTGATCTTTCAATGAAAGCTAATAAACCACAGACAGAGTTCTTCTGTAAAACATTGACAGCAAGTGATACAAGCAGTCATGGAGGATTTTCTGTTCCTCAAAGTGCAGCTGAGAAGATTTTCCCTCCTCTTGTATGCAACTTTATTTTGATTTCAATGTTCAAATTTGTTGATTTTAAACTGATATCATGGCAACCAAAACGTCACTTGCTTACAACTGGTTGGAGCCTGTTTGTAAGTGGAAAGAGGCTTTTCGCTGGTGACTCGGTGTTATTTATTAGGGATGAAAAACAACAGCTTCTTTTG…
PgARF44	g67703	ATGGCTACTTCCGAGATGTCGAGTAAAGGACACACTCCTCGAGGAGAGAGCTTCTCTTCAGGTTACAGTGATCGAAACCACGACGTGGGAGGTTCTAACACTGTTTCGGCTGCTTCAGGCGGAGCTAAAGTTGATGCGGAAACAGCTCTTTACACGGAGTTATGGCGAGCTTGTGCTGGTCCGCTAGTGAGTGTGCCTCGTGAACGCGAGCTTGTGTATTATTTTCCTCAAGGCCACATTGAACAGGTGGAGGCATCTACTAATCAGGTGGCAGAACAGCAGATGCCGGTGTATAATCTTCCATCCAAGATTCTGTGCCGTGTTGCTAATGTCCGCTTGCAGGCTGAGCCGGACACAGATGAGGTATTTGCACAAGTGACTTTGATGCCCGAACCAAAC…
PgARF45	g69083	ATGAAGCTTTCAACATCAGGATTGGGTCAGCAGGCTCATGAAGGAGAGAAGAAATGTTTGAATTCAGAGTTATGGCATGCCTGTGCTGGTCCCCTCGTGTCCCTACCAACATTTGGTAGTCGTGTGGTTTACTTCCCTCAGGGCCACAGTGAGCAGGTTGCTGCCACAACTAATAAAGAAGTTGATGCTCACATTCCCAATTACCCAAGCCTGCCTGCACAGTTGATCTGTCAACTCCACAATATCACAATGCATGCAGATGTTGAAACGGATGAAGTATATGCTCAAATGACATTGCAGCCTTTGACACCGCAAGAGCAAAAGGATACATATCTTCCTGTTGAGCTGGGGATTCCGAGCAGGCAACCAACAAACTATTTTTGCAAGACACTAACAGCT…
PgARF46	g69377	ATGGCCACCGACCAGCAGCTCCGACCGGTAGACCCCTCAATTTGGCGAGCATGTGCTGGCTCCTCCGTACAAATTCCGACCGTCGGCTCTAGAGTTTGCTATTTCCCTCAAGGCCACGCTGAGCAATCGCCCTCCCCTCGTTTTTCTCCTCTCGTCAAGTCCCGCCCCTTCACTCTCTGCCGAGTTTTGGCCGTCAATTTACTTGCCAGTCCGGAGACAGACGAGGTTTTTGCTAAGATCCAGCTTGTTCCGGTGCTTTCCCAACTTGATCGCCCGGTGGCTGGACGGAAGGATGATGAGGAGAAGGAAATTGTGTCGTTTGCGAAGGTTTTGACTCCGTCGGACGCGAATAATGGTGGAGGGTTCTCCGTGCCGAGGTATTGTGCCGAATTGATTTTC…
PgARF47	g71180	ATGGGGAAGCTACCAAGGGTCATGACGACCCCGCTTTCTAGCTCCATAATCACTATCCTCTCAGGACTAAAGACGAAGTCTCGTGCAATGACACCTGACAGTGGCCAACCAAAGAGGCATTTACTTACAACAGGATGGAGCGTCTTTGTAAGCGCAAAGAGGCTTGTTGCCGGTGATTCAGTCCTTTTTATATGGAATGAGAAGAACCAGTTACTTCTTGGTATTCGACGAGCTAATCGGCCACAAACTGTTATGCCTTCATCAGTTTTATCAAGTGATAGTATGCACATTGGGCTTCTTGCTGCTGCAGCCCATGCGGCTGCCACTAACAGCCGTTTCACCATATTTTATAACCCAAGGGCTAGCCCATCAGAATTTGTTATACCTCTTGCCAAGTAT…
PgARF48	g71418	ATGGCTCGTACCAAGCAGACTGCTCGCAAATCCACCGGCGGCAAAGCCCCGAGGAAGCAACTTGCAACAAAAGCAGCCCGCAAGTCAGCTCCGGCCACCGGCGGAGTAAAGAAGCCCCATCGCTTCCGCCCTGGTACCGTTGCCCTCCGTGAAATCAGAAAGTACCAGAAATCAACTGAACTTCTCATCAGGAAGCTTCCCTTCCAGCGTCTTGTCCGTGAAATCGCCCAGGATTTCAAGACCGATCTCCGATTCCAGAGCTCCGCCGTTGCTGCTCTTCAGGAGGCTGCTGAGGCTTACCTCGTCGGACTGTTTGAGGATACTAATTTGTGCGCTATTCATGCCAAGCGCGTGACAATCATGCCTAAGGATATCCAGCTAGCTCGCCGTATTAGAGCA…
PgARF49	g72847	ATGAGCAAACCCTTGAATGAAGTAGAGAAATGCTTGGATTCACAGTTATGGCATGCCTGCGCCGGCGGTATGGTCCAAATGCCGCCGGTGAACTCTAAAGTCTTTTATTTCTCTCAGGGCCATGCTGAACATGCCCAAGGGAATGTCGATTTTGGGAACTTTGCTAGAGTTCCTGCACTTATACTTTGTAGGGTATTCGCCATTAAGTTCATGGCTGATACCGACACCGATGAGGTTTATGCGAAAATAAGGTTGGTGCCATTGAGAAGCAGCGATTGTGAGTTTGATGATGATAATGGGTTGTTAGGATTTGATAAGAACGAGGATCAAGAAAAACCTGCTTCCTTTGCGAAGACATTGACACAATCTGATGCCAATAATGGTGGAGGTTTTTCGGTA…
PgARF50	g74175	ATGGGTTCTGTTGAAGAGAAGCTCAAACCAGCTGGGTTGATCAATGGGGCACAAACTTTACTTGAGGAGATAAAATTATTGAAAGAAATGCAGGATCATTCTGGGGTTATAAAGACAATAAGTTCCGAGCTATGGCATGCGTGCGCCGGCCCGCTGGTGTCCCTGCCTCAGGTCGGAAGCCTTGTGTATTACTTCCCACAAGGACATAGCGAACAGGTGGCAGTTTCCACAAATAGAACAGCAACTTCACAAATCCCGAATTATCCAAATCTACCATCCCAGTTATTGTGCCAAGTTCACAATGTTACACTTCATTCAGACAAAGATACAGATGAGATTTATGCCCAAATGAGCCTTCAACCTGTGAACTCTGAAAAAGATGTCTTCCCAATACCAGAT…
PgARF51	g75653	ATGATTACTTTTATGGATCCAAGAGACAAATTGAAGGAAACTGAGAAATGCTTAGATTCTCAGTTATGGCATGCGTGTGCCGGCAGTATGGTGCAAATGCCGCCGGTGAATTCTAAGGTTTCCGCATATATTGCTGGTAGAGTTTCCACTATTAAATTTATGGCAGATCCGGAGACCGATGAGGTTTACACTAAAATTAGGGTGGTTCCTATTAGTGGTAATGAGGAGGTTActcttgatgatgatgatggaatTACGGGAATTAATGGATCCAATGCACAACATAAACCCACTTCGTTTGCAAAGACATTGACACAATCGGATGCCAATAATGGTGGGGGGTTTTCTGTTCCGCGTTATTGTGCAGAGACGATTTTTCCTCGGCTGGACTACTCCGCA…
PgARF52	g9102	ATGGGTCATGTTGAAGAGAAGCTTAAGCCAGCTGGGTCGATCAATGGGACAAATACTCTGCTTGAGGAGATGAAAATATTGAAAGAAATGCAGGATATTTCTGGCGTTAAGAAGCCAATAAATTCCATGCTATGGCACGCATGTGCCGGCCCGCTGGTGAACTTGCCTCAGGTCGGAAGCCTTGTGTATTATTTTCCACAAGGGCACAGTGAACAGGTGGCTGTTTCCACAAATAGAACAGCAACTTCACAAATTCCGAACTATCCAAATCTACCATCACAGTTATTGTGCCAAGTTCATAACGTTACACTACAtGCTGATAAGGATACAGATGAGATCTATGCCCAAATGAGCCTTCAACCTGTGAACTCTGAAAAAGATGTCTTCCCTATTCCAGAT…
PgARF53	g9254	ATGGGCAGTCCCGGAGAAGGTGGAGAAAAGAAAAGCATAATAAATACTGAGCTATGGCAAGCGTGCGCCGGGCCTCTGGTGAATTTACCGGCGGCTGGGACCCACGTCGTCTACTTTCCTCAAGGCCACGGTGAACAGGTTGCAGCATCCATGAGGAAGGACGTGGATGCACAAATTCCAAACTATCCTATTCTTCCCTCAAAGCTATTATGCCTCCTTCACGATGTCACATTGCGCGCTGACCCTGAGACGGATGAAGTGTATGCTCAGTTGACACTCCAACCTGTTCCTTCGTTCGACAAGGATTCACTATTAATATCTGATCTTTCAATGAAAGCTAACAAACCACAGACAGAGTTCTTCTGTAAAACATTGACAGCAAGTGATACAAGCACTCAT…
