# Supplementary material for: Genome-Wide Identification and Expression Analysis of Auxin Response Factor (ARF) Gene Family in Panax ginseng Indicates Its Possible Roles in Root Development
Source: Plants (Basel). 2023 Nov 23;12(23):3943. doi: 10.3390/plants12233943 (PMC10708364; doi:10.3390/plants12233943)
Supplement: Supplementary file 1 [file plants-12-03943-s001.zip › Table S3. Segmentally duplicated PgARF gene pairs.xlsx]

## Sheet: Sheet1
Table S3. Segmentally duplicated PgARF gene pairs
Gene Name	Gene ID	Gene Name	Gene ID	Duplication Type
PgARF7	g22808	PgARF29	g55814	Segmental duplication
PgARF41	g6659	PgARF18	g3610	Segmental duplication
PgARF41	g6659	PgARF34	g60971	Segmental duplication
PgARF3	g12800	PgARF8	g22954	Segmental duplication
PgARF38	g64451	PgARF50	g74175	Segmental duplication
PgARF38	g64451	PgARF4	g13130	Segmental duplication
PgARF1	g11012	PgARF10	g25240	Segmental duplication
PgARF1	g11012	PgARF45	g69083	Segmental duplication
PgARF35	g61011	PgARF19	g3650	Segmental duplication
PgARF35	g61011	PgARF38	g64451	Segmental duplication
PgARF36	g61194	PgARF22	g3818	Segmental duplication
PgARF37	g61738	PgARF25	g4352	Segmental duplication
PgARF37	g61738	PgARF27	g50051	Segmental duplication
PgARF37	g61738	PgARF49	g72847	Segmental duplication
PgARF30	g56290	PgARF44	g67703	Segmental duplication
PgARF30	g56290	PgARF11	g26674	Segmental duplication
PgARF31	g57710	PgARF45	g69083	Segmental duplication
PgARF31	g57710	PgARF10	g25240	Segmental duplication
PgARF19	g3650	PgARF40	g6632	Segmental duplication
PgARF14	g32346	PgARF21	g36808	Segmental duplication
PgARF15	g32580	PgARF20	g36598	Segmental duplication
PgARF23	g41159	PgARF12	g29551	Segmental duplication
PgARF23	g41159	PgARF51	g75653	Segmental duplication
PgARF50	g74175	PgARF4	g13130	Segmental duplication
PgARF50	g74175	PgARF42	g67104	Segmental duplication
