# Supplementary material for: Genome-Wide Identification and Expression Analysis of Auxin Response Factor (ARF) Gene Family in Panax ginseng Indicates Its Possible Roles in Root Development
Source: Plants (Basel). 2023 Nov 23;12(23):3943. doi: 10.3390/plants12233943 (PMC10708364; doi:10.3390/plants12233943)
Supplement: Supplementary file 1 [file plants-12-03943-s001.zip › Table S4. KaKs of PgARF gene pairs.xlsx]

## Sheet: Sheet1
Table S4. Ka/Ks of PgARF gene pairs
Gene Name	Gene ID	Gene Name	Gene ID	Ka	Ks	Ka/Ks
PgARF5	g14269.t1	PgARF23	g41159.t1	0.115458	0.467167	0.247145
PgARF7	g22808.t1	PgARF16	g33487.t1	0.100425	0.380449	0.263964
PgARF10	g25240.t1	PgARF31	g57710.t1	0.053735	0.307241	0.174895
PgARF11	g26674.t1	PgARF30	g56290.t1	0.109388	0.433884	0.252115
PgARF11	g26674.t1	PgARF44	g67703.t1	0.102281	0.387805	0.263743
PgARF12	g29551.t1	PgARF23	g41159.t1	0.0203883	0.0523668	0.389336
PgARF16	g33487.t1	PgARF29	g55814.t1	0.102035	0.365349	0.27928
PgARF17	g35083.t1	PgARF28	g54319.t1	0.0772433	0.357936	0.215802
PgARF18	g3610.t1	PgARF41	g6659.t1	0.0884481	0.311838	0.283635
PgARF20	g36598.t1	PgARF15	g32580.t1	0.0179821	0.0844352	0.21297
PgARF25	g4352.t1	PgARF27	g50051.t1	0.0727207	0.426826	0.170376
PgARF31	g57710.t1	PgARF1	g11012.t1	0.0561829	0.322448	0.174239
PgARF32	g58023.t1	PgARF46	g69377.t1	0.0294668	0.0773571	0.380919
PgARF34	g60971.t1	PgARF39	g64476.t1	0.0974226	0.45386	0.214654
PgARF34	g60971.t1	PgARF41	g6659.t1	0.088008	0.310978	0.283004
PgARF37	g61738.t1	PgARF27	g50051.t1	0.0726852	0.426915	0.170257
PgARF38	g64451.t1	PgARF19	g3650.t1	0.0887623	0.327938	0.270668
PgARF39	g64476.t1	PgARF18	g3610.t1	0.0917021	0.452934	0.202462
PgARF39	g64476.t1	PgARF41	g6659.t1	0.0338484	0.0846252	0.39998
PgARF42	g67104.t1	PgARF4	g13130.t1	0.119538	0.450497	0.265347
PgARF47	g71180.t1	PgARF14	g32346.t1	0.0886468	0.350124	0.253187
PgARF47	g71180.t1	PgARF21	g36808.t1	0.0771553	0.326642	0.236207
PgARF50	g74175.t1	PgARF52	g9102.t1	0.118234	0.38193	0.309569
PgARF51	g75653.t1	PgARF5	g14269.t1	0.0130014	0.0418988	0.310305
PgARF51	g75653.t1	PgARF12	g29551.t1	0.0907723	0.334824	0.271105
PgARF51	g75653.t1	PgARF23	g41159.t1	0.0868578	0.31195	0.278435
