# Supplementary material for: Genome-Wide Identification and Expression Analysis of Auxin Response Factor (ARF) Gene Family in Panax ginseng Indicates Its Possible Roles in Root Development
Source: Plants (Basel). 2023 Nov 23;12(23):3943. doi: 10.3390/plants12233943 (PMC10708364; doi:10.3390/plants12233943)
Supplement: Supplementary file 1 [file plants-12-03943-s001.zip › Table S5. DNA base sequences of PgARF14, PgARF42, and PgARF53.xlsx]

## Sheet: Sheet1
Table S5. DNA base sequences of PgARF14, PgARF42, and PgARF53
Gene Name	DNA sequence
PgARF14	ATGGTGTTTTTGGGTGCAAAGGAAGTGAAAGAAGAATCTCTTGAGCACTTTTGGGTACCTAGTGAATCTGCAGAGATGAGGCTTTCTTCTGTGGGTTTCAATCAGCAGCCACCTGACGGGGAAAAGGGATGTCTAAATTCTGAACTTTGGCATGCATGCGCTGGTCCTCTTGTTTCTCTTCCTGCTGTTGGTAGCCGTGTGGTGTATTTTCCTCAGGGTCATAGCGAGCAGGTTGCTGCATCAACAAACAAAGAAGTGGATGCTCATTTCCCCAACTACCCAAGCTTACCTCCACAGCTCATCTGTCAGCTTCACAATCTGACCATGCATGCTGATGTTGAGACAGATGAGGTTTATGCTCAGATGACTCTGCAACCACTAAACCCACAAGAGCAAAAG…
PgARF42	ATGGGTCATGTTGAAGAGAAGCTTAAGCCAGCTCGGCCGATCAATGGGACAAATACTCTGCTTGAGGAGATGAAAATATTGAAAGAAATGCAGGATATTTCTGGCGTTAAGAAGCCAATAAATTCCATGCTATGGCACGCATGTGCCGGCCCGCTGGTGAACTTGCCTCAGGTCGGAAGCCTTGTGTATTATTTTCCACAAGGGCACAGTGAACAGGTGGCTGTTTCCACAAATAGAACAGCAACTTCACAAATTCCGAACTATCCAAATCTACCATCACAGTTATTGTGCCAAGTTCATAACGTTACACTACAtGCTGACAAGGATACAGATGAGATCTATGCCCAAATGAGCCTTCAACCTGTGAACTCTGAAAAAGACGTCTTCCCTATTCCAGAT…
PgARF53	ATGGGCAGTCCCGGAGAAGGTGGAGAAAAGAAAAGCATAATAAATACTGAGCTATGGCAAGCGTGCGCCGGGCCTCTGGTGAATTTACCGGCGGCTGGGACCCACGTCGTCTACTTTCCTCAAGGCCACGGTGAACAGGTTGCAGCATCCATGAGGAAGGACGTGGATGCACAAATTCCAAACTATCCTATTCTTCCCTCAAAGCTATTATGCCTCCTTCACGATGTCACATTGCGCGCTGACCCTGAGACGGATGAAGTGTATGCTCAGTTGACACTCCAACCTGTTCCTTCGTTCGACAAGGATTCACTATTAATATCTGATCTTTCAATGAAAGCTAACAAACCACAGACAGAGTTCTTCTGTAAAACATTGACAGCAAGTGATACAAGCACTCAT…
